# Supplementary material for: Fabrication and Computational Study of pH-Responsive Chitosan/Poly(HEMA-co-2-HMBA) Microparticles for Controlled, Site-Specific Doxorubicin Delivery
Source: Int J Mol Sci. 2025 Oct 28;26(21):10460. doi: 10.3390/ijms262110460 (PMC12607976; doi:10.3390/ijms262110460)
Supplement: Supplementary file 1 [file ijms-26-10460-s001.zip]

Archive with 1 entries (1 files):
- ijms-3916258-supplementary.pdf
